# Supplementary material for: LncRNA AATBC regulates Pinin to promote metastasis in nasopharyngeal carcinoma
Source: Mol Oncol. 2020 Jun 13;14(9):2251–70. doi: 10.1002/1878-0261.12703 (PMC7463349; doi:10.1002/1878-0261.12703)
Supplement: Supplementary file 6 — Table S2. Primers used for qRT‐PCR and constructions or siRNA. [file MOL2-14-2251-s006.xlsx]

## Sheet: Sheet1
Supplemental Table 2. Primers used for qRT-PCR and construction or siRNA
Primers used for qRT-PCR
Symbol	Sequence (5'-3')
GAPDH_L	CAACGGATTTGGTCGTATTGG
GAPDH_R	TGACGGTGCCATGGAATTT
AATBC-L	AAGGCCGGTTATCAACGT
AATBC-R	GCCAGTCCCTCACTGCTCT
PNN-L	TTGAAGGGGCAGTCAGTAGG
PNN-R	ATATTCGCCGGTTCCTTTGC
CDH1-L	TGAAGCCCCCATCTTTGTGC
CDH1-R	GGCTGTGTACGTGCTGTTCT
ERP44-L	GAGCAAGCCCAAGATGTAGC
ERP44-R	CACGTAGGTTGATGCTGCTG
OLA-L	GACCCATTGATGTCTGGTGG
OLA-R	ACCACTTCGACTGCTCTCAA
ITGB1-L	ATTGTAGCTGGTGTGGTTGC
ITGB1-R	TTGACCACAGTTGTTACGGC
SF3B3-L	GGCACATACGAGCAGACAAG
SF3B3-R	TGCTGACATCTCCTTCCGTT
The wild type and mutant seqences for vectors construction
Symbol	Sequence (5'-3')
miR-1237-3p-AATBC-WT_L	CTAGTAGGACACATCCCTCGGGGGTGACGCCCCTGCAGATGGAGTTTCCCCATCTGTA
miR-1237-3p-AATBC-WT_R	AGCTTACAGATGGGGAAACTCCATCTGCAGGGGCGTCACCCCCGAGGGATGTGTCCTA
miR-1237-3p-AATBC-MT_L	CTAGTAGGACACATCCCTCGGGGGTGACGCCCCTAGTTTCCCCATCTGTA
miR-1237-3p-AATBC-MT_R	AGCTTACAGATGGGGAAACTAGGGGCGTCACCCCCGAGGGATGTGTCCTA
miR-1237-3p-PNN-WT_L	CTAGTAGAAAATCACTTCTTTCTAGGGGAGGGAGGTAGAAAAGTATCTTTCAAACTTA
miR-1237-3p-PNN-WT_R	AGCTTAAGTTTGAAAGATACTTTTCTACCTCCCTCCCCTAGAAAGAAGTGATTTTCTA
miR-1237-3p-PNN-MT_L	CTAGTAGAAAATCACTTCTTTCTAGGGGAGGGAGGTATCTTTCAAACTTA
miR-1237-3p-PNN-MT_R	AGCTTAAGTTTGAAAGATACCTCCCTCCCCTAGAAAGAAGTGATTTTCTA
The primers for the AATBC overexpression vectors
Symbol	Sequence (5'-3')
AATBC_L	TGCAGATATCAAGGAAGGAGGGTGACTG
AATBC_R	CCGCTCGAGTTGGTAGCCTCTTTTACTT
AATBC-exon1_L	CTAGCGTTTAAACTTAAGCTTAAGGAAGGAGGGTGACTG
AATBC-exon1_R	CGCGGATCCCTACTTGCCCCCTTGCACCTT
AATBC-exon2_L	GGGTCTCCGTGATGGGCAGGCGAGTGGAAC
AATBC-exon2_R	GAATTCCACCACACTGGATCCTTGGTAGCCTCTTTTACTTTTT
siRNAs
Symbol	Sequence (5'-3')
siAATBC	CGGUCAUAUUUGAGCAUGATT
siPNN	GGUAGAGGACGUGGUAGUUTT
ISH probes
Symbol	Sequence (5'-3')
AATBC Probe 1	CTTTCTCTTGTCTCCTTCCGGCCAATAGTTGCAG
AATBC Probe 2	TCAGGGGTAATGGCCAGATAGAAATATTCCGTCAT
AATBC Probe 3	TGATGGTAAGTACACGCCTTTATTTTGTTGAGCC
GAPDH Probe 1	CCACTTTACCAGAGTTAAAAGCAGCCCTGG
GAPDH Probe 2	CAGTAGAGGCAGGGATGATGTTCTGGAGAG
GAPDH Probe 3	GTCAGAGGAGACCACCTGGTGCTCAGTGTAG
